# Supplementary material for: Genome-Wide Identification of 14-3-3 gene family reveals their diverse responses to abiotic stress by interacting with StABI5 in Potato (Solanum tuberosum L.)
Source: Front Plant Sci. 2023 Jan 9;13:1090571. doi: 10.3389/fpls.2022.1090571 (PMC9868832; doi:10.3389/fpls.2022.1090571)
Supplement: Supplementary Table 1 — Characteristics of 14-3-3 genes in potato. [file Table_1.xlsx]

## Sheet: Sheet1
Table 1 Characteristics of 14-3-3 genes in potato
Name	PGSC Gene ID	PGSC Transcript ID	Chr.	Locations on Chr.	Orientation	Protein Length (aa )	PI	MW (Kda)
StGF14a	PGSC0003DMG400024187	PGSC0003DMT400062153	2	21775138-21780019	R	260	4.66	29.31
StGF14b	PGSC0003DMG400019587	PGSC0003DMT400050388	3	4677635-4679455	R	258	4.67	29.22
StGF14c	PGSC0003DMG400012899	PGSC0003DMT400033585	4	64755964-64758947	R	252	4.8	28.62
StGF14d	PGSC0003DMG400030814	PGSC0003DMT400079172	4	64022266-64023871	F	259	4.78	29.31
StGF14e	PGSC0003DMG400023590	PGSC0003DMT400060654	4	8015161-8016394	R	255	4.7	28.77
StGF14f	PGSC0003DMG400006415	PGSC0003DMT400016422	4	63548398-63551922	R	250	4.96	28.81
StGF14g	PGSC0003DMG400028377	PGSC0003DMT400072941	5	432775-436335	F	285	4.94	32.22
StGF14h	PGSC0003DMG400020425	PGSC0003DMT400052619	7	50089214-50093254	R	261	4.74	29.47
StGF14i	PGSC0003DMG401016141	PGSC0003DMT400041634	11	2429235-2433464	F	249	4.76	28.20
StGF14j	PGSC0003DMG400016221	PGSC0003DMT400041810	11	2691280-2692466	R	258	4.72	28.99
StGF14k	PGSC0003DMG400017753	PGSC0003DMT400045782	12	55422426-55424475	F	254	4.74	28.83
StGF14l	PGSC0003DMG400007807	PGSC0003DMT400020200	12	1509009-1511657	F	258	4.64	29.32
