# Supplementary material for: Genome-Wide Identification of 14-3-3 gene family reveals their diverse responses to abiotic stress by interacting with StABI5 in Potato (Solanum tuberosum L.)
Source: Front Plant Sci. 2023 Jan 9;13:1090571. doi: 10.3389/fpls.2022.1090571 (PMC9868832; doi:10.3389/fpls.2022.1090571)
Supplement: Supplementary Table 2 — The nomenclature and characteristics of 14-3-3s in four representative species. [file Table_2.xlsx]

## Sheet: Table S2
Table S1 The nomenclature and characteristics of 14-3-3 genes and in 4 representative species
Organism	Nomenclature	Locus name	Chr.	Subgroup
Brachypodium distachyon	BdGF14a	Bradi3g38640	Chr 03	non-ε-d
	BdGF14b	Bradi5g12510	Chr 05	non-ε-b
	BdGF14c	Bradi3g36480	Chr 03	non-ε-b
	BdGF14d	Bradi4g16640	Chr 04	non-ε-b
	BdGF14e	Bradi3g46960	Chr 03	non-ε-b
	BdGF14f	Bradi1g11290	Chr 01	non-ε-b
	BdGF14g	Bradi4g13970	Chr 04	ε
Zea mays	ZmGF14a	GRMZM2G102499	Chr 02	non-ε-b
	ZmGF14b	GRMZM2G078641	Chr 10	non-ε-b
	ZmGF14c	GRMZM2G091155	Chr 04	non-ε-b
	ZmGF14d	AC217050.4_FG006	Chr 01	non-ε-b
	ZmGF14e	GRMZM2G153823	Chr 01	non-ε-b
	ZmGF14f	GRMZM2G107756	Chr 06	non-ε-b
	ZmGF14g	GRMZM2G106424	Chr 04	non-ε-b
	ZmGF14h	GRMZM2G006207	Chr 06	non-ε-b
	ZmGF14i	GRMZM2G408768	Chr 02	non-ε-b
	ZmGF14j	GRMZM5G866082	Chr 04	non-ε-b
	ZmGF14k	GRMZM2G140545	Chr 04	non-ε-d
	ZmGF14l	GRMZM2G145213	Chr 04	ε
Arabidopsis thaliana	GRF1	AT4G09000	Chr 04	non-ε-d
	GRF2	AT1G78300	Chr 01	non-ε-d
	GRF3	AT5G38480	Chr 05	non-ε-c
	GRF4	AT1G35160	Chr 01	non-ε-d
	GRF5	AT5G16050	Chr 05	non-ε-c
	GRF6	AT5G10450	Chr 05	non-ε-a
	GRF7	AT3G02520	Chr 03	non-ε-c
	GRF8	AT5G65430	Chr 05	non-ε-a
	GRF9	AT2G42590	Chr 02	ε
	GRF10	AT1G22300	Chr 01	ε
	GRF11	AT1G34760	Chr 01	ε
	GRF12	AT1G26480	Chr 01	ε
	GRF13	AT1G78220	Chr 01	ε
Solanum lycopersicum	SlGF14a	Solyc11g010470.1	Chr 11	non-ε-a
	SlGF14b	Solyc12g057110.2	Chr 12	non-ε-d
	SlGF14c	Solyc04g074510.2	Chr 04	non-ε-d
	SlGF14d	Solyc02g063070.2	Chr 02	non-ε-c
	SlGF14e	Solyc04g012120.2	Chr 04	non-ε-d
	SlGF14f	Solyc11g010200.1	Chr 11	non-ε-d
	SlGF14g	Solyc04g074230.2	Chr 04	ε
	SlGF14h	Solyc12g010860.1	Chr 12	ε
	SlGF14i	Solyc07g053260.2	Chr 07	ε
	SlGF14j	Solyc04g076060.2	Chr 04	non-ε-a
	SlGF14k	Solyc03g034180.2	Chr 03	non-ε-c
	SlGF14l	Solyc01g010360.2	Chr 01	ε
	SlGF14m	Solyc05g012420.2	Chr 05	ε
