# Supplementary material for: Genome-Wide Identification of 14-3-3 gene family reveals their diverse responses to abiotic stress by interacting with StABI5 in Potato (Solanum tuberosum L.)
Source: Front Plant Sci. 2023 Jan 9;13:1090571. doi: 10.3389/fpls.2022.1090571 (PMC9868832; doi:10.3389/fpls.2022.1090571)
Supplement: Supplementary Table 3 — List of gene-specific primers used in the present study. [file Table_3.xlsx]

## Sheet: Sheet1
The primer sequences of 14-3-3 genes used in qPCR experiment
Gene ID	Forward primer	Reverse primer
qStGF14a	GCAAAAGGAGGAAAGCCGTG	GCGGCTTCTTTCCTCTCTGT
qStGF14b	TGGCCGATTCACGTGAAGAA	AGCCCTTCTTGCACCAATGA
qStGF14c	TCTCAGCCGTGAACAGTGTC	TGTAAGCGACGGAGAGGAGA
qStGF14d	GAGTTCAAGACCGGTGCTGA	CACGGTCGGGAGAGTTCAAG
qStGF14e	TCGAGCAGAAAGAGGAGAGTC	ACTTGAGGATGCCGTTACAGA
qStGF14f	ACTTGGACTCGCGTTGAACT	GGCGCTCATCACCCTTAGAA
qStGF14g	GCAAGCTGAGCGTTACGATG	TGCTCGTTCCCTTTCGACTC
qStGF14h	TCTGCAGGCGAATCAACTGT	TGAGTGGGTGGTAATTCCG
qStGF14i	GCCTACAAAGCTGCTCAGGA	CTGCTTAGCCATGCTGCATG
qStGF14j	TCATTGGCTCTGCTGCTACC	ACTCCGCAATTGCCTCATCA
qStGF14k	CCGGAGCTGAACGTAAGGAA	CAAGCACGGTCAGGAGAGTT
qStGF14l	AGAGCTCACCGACATTTGCA	CAACCGAATGGGATGGGTGA
qStef1a	CAAGGATGACCCAGCCAAG	TTCCTTACCTGAACGCCTGT
The primer sequences of 14-3-3 genes used in subcellular localization experiment
Gene ID	Forward primer	Reverse primer
sStGF14a	aagtccggagctagctctagaATGGCCGACTCTTCGCGT	gcccttgctcaccatggatccCTGCTGCCCCTCGCCTGA
sStGF14b	aagtccggagctagctctagaATGGCCGATTCACGTGAAGA	gcccttgctcaccatggatccCTGCTGCCCATCACCCGA
sStGF14c	aagtccggagctagctctagaATGGCGGCTCCAATCCCT	gcccttgctcaccatggatccAGATTCATCCAACTGATCCTGAGC
sStGF14d	aagtccggagctagctctagaATGGCGGTGGCACCGACG	gcccttgctcaccatggatccATTTTTTTCTTCAGGTTTGGGATC
sStGF14e	aagtccggagctagctctagaATGGCGTCTCCACGTGAAGA	gcccttgctcaccatggatccCTCATTATCAGCTTTTGATGGTTCTT
sStGF14f	aagtccggagctagctctagaATGGAGAAGGAAAGAGAGAAACAGG	gcccttgctcaccatggatccGTTCTCTCCCTGGCGCTCA
sStGF14g	aagtccggagctagctctagaATGGCTTCTCAAAAGGAAAGAGAA	gcccttgctcaccatggatccTTGTTTATCTTTTGATGCCTCTTCA
sStGF14h	aagtccggagctagctctagaATGGCTTCTTCCAAAGAACGTG	gcccttgctcaccatggatccCTCTGCATCTTCACCTCCACCA
sStGF14i	aagtccggagctagctctagaATGGCCTTGCCTGAAAATTTAA	gcccttgctcaccatggatccCGCCTCGTCCATCTGCTCC
sStGF14j	aagtccggagctagctctagaATGGCGTCGCCACGCGAG	gcccttgctcaccatggatccTTCATTATTATCTGGTTTAGGTGCAGC
sStGF14k	aagtccggagctagctctagaATGGCGCGTGAGGAGAATG	gcccttgctcaccatggatccCTGTTGTTCATTGTCGGGTTTG
sStGF14l	aagtccggagctagctctagaATGGCTTCATCCAAAGAACGTG	gcccttgctcaccatggatccCTCTGCATCCTCGCCCACT
sStABI5	aagtccggagctagctctagaATGGGAGTACCAGAATCAGAGAT	gcccttgctcaccatggatccAGGGCAACTAAAGCTCCTTC
The primer sequences of 14-3-3 genes used in BIFC experiment
Gene ID	Forward primer	Reverse primer
sStGF14a	tggcgcgccactagtggatccATGGCCGACTCTTCGCGT	gacagtactatcgatggatccCTGCTGCCCCTCGCCTGA
sStGF14b	tggcgcgccactagtggatccATGGCCGATTCACGTGAAGA	gacagtactatcgatggatccCTGCTGCCCATCACCCGA
sStGF14c	tggcgcgccactagtggatccATGGCGGCTCCAATCCCT	gacagtactatcgatggatccAGATTCATCCAACTGATCCTGAGC
sStGF14d	tggcgcgccactagtggatccATGGCGGTGGCACCGACG	gacagtactatcgatggatccATTTTTTTCTTCAGGTTTGGGATC
sStGF14e	tggcgcgccactagtggatccATGGCGTCTCCACGTGAAGA	gacagtactatcgatggatccCTCATTATCAGCTTTTGATGGTTCTT
sStGF14f	tggcgcgccactagtggatccATGGAGAAGGAAAGAGAGAAACAGG	gacagtactatcgatggatccGTTCTCTCCCTGGCGCTCA
sStGF14g	tggcgcgccactagtggatccATGGCTTCTCAAAAGGAAAGAGAA	gacagtactatcgatggatccTTGTTTATCTTTTGATGCCTCTTCA
sStGF14h	tggcgcgccactagtggatccATGGCTTCTTCCAAAGAACGTG	gacagtactatcgatggatccCTCTGCATCTTCACCTCCACCA
sStGF14i	tggcgcgccactagtggatccATGGCCTTGCCTGAAAATTTAA	gacagtactatcgatggatccCGCCTCGTCCATCTGCTCC
sStGF14j	tggcgcgccactagtggatccATGGCGTCGCCACGCGAG	gacagtactatcgatggatccTTCATTATTATCTGGTTTAGGTGCAGC
sStGF14k	tggcgcgccactagtggatccATGGCGCGTGAGGAGAATG	gacagtactatcgatggatccCTGTTGTTCATTGTCGGGTTTG
sStGF14l	tggcgcgccactagtggatccATGGCTTCATCCAAAGAACGTG	gacagtactatcgatggatccCTCTGCATCCTCGCCCACT
sStABI5	tggcgcgccactagtggatccATGGGAGTACCAGAATCAGAGATGG	gacagtactatcgatggatccAGGGCAACTAAAGCTCCTTCTCA

## Sheet: Sheet2
			sStGF14a	aagtccggagctagctctagaATGGCCGACTCTTCGCGT	gcccttgctcaccatggatccCTGCTGCCCCTCGCCTGA
			sStGF14b	aagtccggagctagctctagaATGGCCGATTCACGTGAAGA	gcccttgctcaccatggatccCTGCTGCCCATCACCCGA
			sStGF14c	aagtccggagctagctctagaATGGCGGCTCCAATCCCT	gcccttgctcaccatggatccAGATTCATCCAACTGATCCTGAGC
			sStGF14d	aagtccggagctagctctagaATGGCGGTGGCACCGACG	gcccttgctcaccatggatccATTTTTTTCTTCAGGTTTGGGATC
			sStGF14e	aagtccggagctagctctagaATGGCGTCTCCACGTGAAGA	gcccttgctcaccatggatccCTCATTATCAGCTTTTGATGGTTCTT
			sStGF14f	aagtccggagctagctctagaATGGAGAAGGAAAGAGAGAAACAGG	gcccttgctcaccatggatccGTTCTCTCCCTGGCGCTCA
			sStGF14g	aagtccggagctagctctagaATGGCTTCTCAAAAGGAAAGAGAA	gcccttgctcaccatggatccTTGTTTATCTTTTGATGCCTCTTCA
			sStGF14h	aagtccggagctagctctagaATGGCTTCTTCCAAAGAACGTG	gcccttgctcaccatggatccCTCTGCATCTTCACCTCCACCA
			sStGF14i	aagtccggagctagctctagaATGGCCTTGCCTGAAAATTTAA	gcccttgctcaccatggatccCGCCTCGTCCATCTGCTCC
			sStGF14j	aagtccggagctagctctagaATGGCGTCGCCACGCGAG	gcccttgctcaccatggatccTTCATTATTATCTGGTTTAGGTGCAGC
			sStGF14k	aagtccggagctagctctagaATGGCGCGTGAGGAGAATG	gcccttgctcaccatggatccCTGTTGTTCATTGTCGGGTTTG
			sStGF14l	aagtccggagctagctctagaATGGCTTCATCCAAAGAACGTG	gcccttgctcaccatggatccCTCTGCATCCTCGCCCACT
			sStGF14l
